# Supplementary material for: Use of Digital Technology for Developing Communication Skills in Undergraduate and Postgraduate Medical Education: Scoping Review
Source: JMIR Med Educ. 2026 Apr 20;12:e87012. doi: 10.2196/87012 (PMC13094807; doi:10.2196/87012)
Supplement: Multimedia Appendix 2 [file mededu-v12-e87012-s002.xlsx]

## Sheet: Sheet1
Covidence ID	Study ID	Title	Reviewer name	Lead author	Year of publication	Country study conducted in	Full paper: Yes/ No	Notes	Aim of study	Study design: RCT/ Non-randomised comparative/ Quasi experimental/ Cross-sectional/ Mixed methods/ Qualitative/ Descriptive case study	Study population: Undergrad/Postgrad	Educational context: Undergrad course/ Postgrad speciality	Participant total	Communication skill involved eg. Breaking bad news	Type of technology used	If video conference: was it recorded?	Notes	Stage of Kolb Experiential Learning Cycle the technology is used in	Description of the intervention	Comparator (if any)	Outcome measure used	Outcome measure category: Self reported/ objective	Validated: Yes/ No	Outcome data	Effect Category: Beneficial/ Mixed/ No effect/ Equivalent/ Inconclusive	Outcome framed to Kirkpatrick Level	Conclusion of the intervention
